# Supplementary material for: Heteroligand α-Diimine-Zn(II) Complexes with O,N,O′- and O,N,S-Donor Redox-Active Schiff Bases: Synthesis, Structure and Electrochemical Properties
Source: Molecules. 2022 Nov 25;27(23):8216. doi: 10.3390/molecules27238216 (PMC9736860; doi:10.3390/molecules27238216)
Supplement: Supplementary file 1 [file molecules-27-08216-s001.zip]

Archive with 1 entries (1 files):
- molecules-2030796-supplementary.pdf
